# Supplementary material for: Predicting factors and prediction model for discriminating between fungal infection and bacterial infection in severe microbial keratitis
Source: PLoS One. 2019 Mar 20;14(3):e0214076. doi: 10.1371/journal.pone.0214076 (PMC6426210; doi:10.1371/journal.pone.0214076)
Supplement: S1 Dataset — (XLS) [file pone.0214076.s002.xls]

## Sheet: Sheet1
id	organism_gr	age	sex: 1 male, 2 female	side: 1 Right , 2 Left	job 1 Agricultural, 2 Others, 0 none	trauma	cl	ocular_surface	postocular_surgery	pkp	dm	referral status	duration_onset	size	location_gr: 1 central, 0 non-central	depth: 0 anterior to mid stroma, 1 deep stroma	hypopyon	level_hypopyon	satellite_lesion	feathery_edge	melting	brown_pigment	imune_ring	endothelial_plaque	ground_glass	multifocal_lesion
1	0	68	1	1	2	0	0	1	1	1	0	1	21	5	1	1	0	0	0	0	1	0	0	1	0	0
2	0	79	2	1	2	0	0	0	1	1	0	0	6	4	0	0	0	0	0	0	0	0	0	0	0	0
3	1	16	1	2	2	3	0	0	0	0	0	1	4	4	1	1	1	0.2	1	0	0	0	0	0	0	0
4	0	32	1	1	2	0	1	0	0	0	0	1	1	2.5	0	1	0	0	0	0	1	0	0	0	1	0
5	0	75	2	2	2	0	0	0	1	0	0	1	3	1.5	0	0	0	0	0	0	0	0	0	0	0	0
6	0	57	2	1	2	0	0	1	1	0	0	0	2	3	1	1	1	0.2	0	0	0	0	0	0	0	0
7	0	18	2	2	2	0	1	0	0	0	0	0	1	1	0	0	0	0	1	1	0	0	0	0	0	0
8	0	53	1	1	2	0	0	1	1	1	0	0	3	2	0	0	0	0	0	0	0	0	0	0	0	0
9	0	63	1	1	2	0	0	0	0	0	1	0	180	4.5	1	0	0	0	0	0	0	0	0	0	0	0
10	0	67	1	1	2	0	0	0	1	1	0	1	9	6.5	0	1	1	2	0	0	0	0	0	0	0	0
11	0	69	2	1	2	3	0	0	0	0	0	1	5	6	1	1	0	0	0	0	0	0	0	0	0	0
12	0	19	2	2	2	0	1	0	0	0	0	1	4	5	1	1	1	2.3	0	0	1	0	0	0	0	0
13	0	61	1	2	2	0	0	1	0	0	0	1	63	8	0	0	0	0	0	0	0	0	0	0	0	0
14	0	25	2	2	2	0	1	0	0	0	0	1	2	7.4	1	1	1	1.5	0	0	1	0	0	0	1	0
15	1	50	1	2	1	2	0	0	0	0	0	1	30	8	0	1	0	0	0	0	1	0	0	0	0	0
17	0	45	2	1	1	2	0	0	0	0	0	1	6	5.7	0	1	0	0	0	0	1	0	0	0	0	0
18	1	61	1	1	1	2	0	0	0	0	0	1	7	6.2	1	0	1	1.2	0	1	0	0	0	0	0	0
19	0	51	1	2	2	2	0	0	0	0	0	1	6	7.6	0	1	1	1	0	1	1	0	0	0	0	0
21	0	49	1	1	2	0	1	0	0	0	0	1	4	3	0	0	1	2.4	1	1	1	0	0	0	0	0
22	0	15	2	1	2	0	1	0	0	0	0	0	3	1.5	0	0	0	0	0	0	0	0	0	0	1	0
23	0	83	2	1	2	0	0	1	1	1	1	0	4	5	1	1	0	0	0	0	0	0	0	0	0	0
24	0	72	1	1	2	0	0	1	1	1	0	1	20	3.9	0	0	1	0.3	0	0	0	0	0	0	0	0
25	0	74	2	2	2	0	0	1	0	0	0	0	4	3.6	1	0	1	2.2	0	0	0	0	0	0	0	0
26	1	35	2	1	2	0	0	1	1	1	0	0	7	5.5	1	1	0	0	0	0	0	0	0	0	0	0
27	0	65	1	2	2	0	0	1	1	0	0	0	1	5.2	0	0	1	0.5	0	0	1	0	0	0	0	0
28	0	28	2	2	2	0	1	0	0	0	0	0	4	5	0	1	1	0.5	0	0	1	0	1	0	1	0
29	0	62	1	1	2	0	0	1	0	0	0	1	3	6	0	1	0	0	0	0	1	0	1	0	0	0
30	0	71	2	1	2	0	0	0	0	0	0	1	2	5	0	0	1	2	0	0	0	0	0	0	0	0
31	1	81	1	1	2	1	0	0	0	0	0	0	14	2.5	0	0	0	0	1	1	0	0	0	0	0	0
32	0	91	1	2	2	0	0	0	0	0	1	1	4	4	1	1	0	0	0	0	0	0	0	0	0	0
33	1	51	1	2	2	2	0	0	1	0	1	0	7	2	1	0	1	0.2	0	1	1	0	0	0	0	0
34	1	62	1	2	1	1	0	0	0	0	0	1	6	8	0	1	0	0	0	0	1	0	0	0	0	0
35	0	19	2	2	2	0	1	0	0	0	0	1	4	4.5	0	0	1	0.2	0	0	0	0	0	0	0	0
36	0	73	2	2	2	0	0	1	1	1	0	0	2	4.5	1	0	1	1	0	0	1	0	0	0	0	0
37	0	73	1	1	2	0	0	1	1	1	0	0	7	3.6	1	0	1	0.2	0	0	0	0	0	0	0	0
38	0	80	1	2	2	0	0	1	1	1	0	0	3	6	1	1	0	0	0	0	1	0	0	1	0	0
39	0	69	2	1	2	0	0	0	1	1	1	0	3	3.8	1	0	1	1.5	0	0	1	0	0	1	0	0
41	1	80	1	2	2	0	0	0	1	0	0	1	7	1.5	0	1	1	1	1	0	0	0	0	0	0	0
42	1	69	1	1	1	1	0	0	0	0	0	1	25	4	1	1	1	2	0	1	0	0	0	1	0	0
43	0	79	2	1	2	0	0	1	1	1	0	0	4	2.5	0	0	1	1	1	1	0	0	0	0	0	0
44	0	57	1	1	2	0	0	1	1	0	0	0	2	2.7	1	0	1	0.8	0	0	0	0	0	0	0	0
45	1	68	2	1	2	0	0	0	0	0	1	1	31	7	0	1	1	3.5	0	0	1	0	0	0	0	0
46	1	51	1	1	2	3	0	0	0	0	1	1	6	7	1	0	1	0.2	1	1	0	0	0	1	0	0
47	1	65	1	1	2	2	0	0	0	0	0	1	4	6.7	1	0	1	3.4	0	0	1	0	0	0	0	0
48	0	65	1	1	2	0	0	1	1	1	0	0	3	7	0	1	1	1.3	0	0	1	0	0	0	0	0
49	0	47	1	2	2	0	0	1	0	0	0	0	8	3.8	0	0	0	0	1	0	0	0	0	0	0	0
50	0	16	1	2	2	0	1	0	1	0	0	1	2	5.8	0	0	1	0.5	0	0	1	0	0	0	0	1
51	1	58	1	1	2	0	0	0	0	0	0	1	7	2.5	1	0	1	0.2	1	1	0	0	0	1	0	1
52	0	22	2	2	2	0	1	0	0	0	0	0	3	2	1	0	0	0	0	0	1	0	0	1	1	0
53	1	47	2	1	2	1	0	0	0	0	0	0	30	6.5	1	0	1	0.5	0	0	0	0	1	1	0	1
54	0	52	2	2	2	0	0	0	0	0	1	1	150	2.3	1	0	0	0	1	1	1	0	1	0	0	0
55	0	25	2	1	2	0	1	0	0	0	0	0	2	2	1	0	1	0.2	0	0	1	0	0	0	1	0
56	0	16	2	1	2	0	1	0	0	0	1	1	3	5.5	1	0	1	0.2	0	1	1	0	0	0	1	0
57	0	29	1	1	2	0	0	0	0	0	0	1	6	9	0	1	1	1.6	0	0	0	0	1	0	0	0
58	1	63	2	1	1	1	0	0	0	0	1	1	3	3	1	1	1	0.8	1	1	0	0	1	1	0	0
59	0	45	1	1	1	1	0	0	0	0	0	1	10	1.4	1	0	1	2.2	0	0	1	0	0	0	0	0
60	1	74	2	1	2	1	0	0	0	0	0	0	3	1.7	1	0	0	0	0	0	0	0	0	0	0	0
61	1	54	2	2	1	0	0	0	0	0	0	1	14	5	0	1	1	0.5	0	1	0	0	0	1	0	0
62	0	18	2	2	2	0	0	1	1	1	1	0	1	1.5	1	0	1	0.2	0	0	0	0	0	0	0	0
63	0	63	2	2	2	0	0	1	1	1	0	0	3	5	1	1	1	1.5	0	0	1	0	0	0	0	0
64	0	51	2	1	2	0	0	1	0	0	0	0	1	3	0	0	1	0.5	0	0	0	0	0	0	0	0
65	1	65	2	1	2	1	0	0	1	0	0	1	15	1.5	0	0	1	0.8	0	0	0	1	0	0	0	0
66	0	77	1	2	2	0	0	1	1	0	0	1	1	6.7	0	0	1	1	0	0	1	0	0	0	0	0
67	0	54	2	2	2	0	0	1	1	1	0	0	.	2.2	0	0	0	0	0	0	0	0	0	0	0	0
68	1	53	2	2	2	0	0	0	0	0	0	1	4	5	0	1	1	1	0	0	0	0	0	0	1	0
69	1	58	2	2	1	0	0	0	0	0	0	1	33	1	1	1	1	0.2	1	1	0	0	0	1	0	0
70	0	64	2	1	2	1	0	0	0	0	0	1	10	1	1	0	0	0	0	0	0	0	0	0	0	0
71	1	64	2	1	2	0	0	0	0	0	1	1	7	5.5	0	1	1	1	1	1	0	0	0	1	0	0
72	1	69	1	1	1	2	0	0	1	0	0	1	1	3	1	1	1	0.8	0	0	0	0	0	1	0	0
73	0	29	1	1	2	1	0	0	0	0	0	1	60	7.2	0	1	1	5	0	0	1	0	0	0	0	0
74	1	36	1	2	2	2	0	0	0	0	0	1	2	4	1	0	0	0	1	1	0	0	0	0	0	0
75	0	32	2	2	2	0	0	1	0	0	0	0	2	3	0	0	0	0	0	0	0	0	0	0	0	0
76	0	12	2	1	2	0	1	0	0	0	0	0	3	3.1	0	1	1	0.5	0	0	1	0	0	0	0	0
77	1	74	2	1	2	0	0	1	0	0	0	0	4	3.3	1	1	1	0.8	0	0	0	0	0	1	0	0
78	1	43	2	2	2	0	0	1	0	0	0	1	15	3.5	1	1	1	1	1	0	1	0	0	1	0	0
79	0	41	1	1	2	2	0	0	0	0	0	1	3	4.4	1	0	1	1.5	0	0	1	0	0	1	1	0
81	1	44	1	1	2	3	0	0	0	0	0	1	30	9	0	1	0	0	0	0	0	0	0	1	0	0
82	0	81	2	2	2	0	0	1	1	0	0	1	2	2	1	0	1	0.5	0	0	0	0	0	0	1	0
83	0	50	1	1	2	0	0	1	1	1	0	0	1	4.2	0	0	0	0	0	0	1	0	0	0	0	0
84	0	59	2	2	2	3	0	0	0	0	0	1	37	4.1	1	1	1	4	0	0	1	0	0	0	0	0
86	0	24	2	2	2	0	1	0	0	0	0	0	2	2.5	1	0	1	0.5	0	0	1	0	0	0	1	0
87	1	45	1	2	1	1	0	0	0	0	0	1	30	7.5	0	1	1	1.6	0	0	0	0	0	1	0	0
88	1	72	1	1	1	1	0	0	0	0	0	1	16	10	0	1	0	0	0	0	0	0	0	0	0	0
90	0	76	1	1	2	0	0	0	0	0	0	1	5	3	1	1	1	2.2	0	1	0	0	0	1	0	0
91	0	55	1	2	2	0	1	0	0	0	0	1	7	2	0	0	1	1.2	1	0	1	0	0	0	0	1
92	1	50	1	1	1	1	0	0	0	0	0	1	47	4.6	0	1	1	1.5	0	1	1	0	0	1	0	0
93	1	68	1	2	2	3	0	0	0	0	0	1	5	4.7	1	0	1	1.4	0	0	0	0	0	1	0	0
94	0	81	1	2	2	0	0	0	1	1	0	0	3	6	0	1	1	2.5	0	0	1	0	0	0	0	0
95	1	77	1	1	2	0	0	1	1	1	1	1	5	4	1	1	0	0	0	1	1	0	0	1	0	0
96	1	41	1	2	2	0	0	0	0	0	0	0	5	4	1	1	1	1	1	0	0	0	0	1	0	0
97	1	9	1	1	2	0	0	0	0	0	0	1	10	3.5	1	1	0	0	0	0	1	0	0	0	0	0
98	0	79	1	1	2	0	0	1	1	1	0	0	3	1.4	0	1	1	1	0	1	0	0	0	0	0	0
99	1	25	2	1	2	0	0	0	1	0	0	1	5	1.5	0	0	0	0	0	0	0	0	0	0	0	1
100	0	71	2	2	2	0	0	1	0	0	1	1	120	7	1	0	1	0.5	0	0	0	0	0	1	0	0
101	0	54	1	2	2	1	0	0	0	0	0	0	3	2.8	0	0	0	0	0	1	0	0	0	0	0	0
102	0	80	2	1	2	0	0	0	1	0	1	0	3	7	0	1	1	1	0	0	1	0	0	0	0	0
103	1	83	2	1	2	0	0	0	0	0	0	1	13	3.5	1	1	1	1	0	1	0	0	0	1	0	0
104	0	78	1	2	2	0	0	1	0	0	0	0	2	4	1	0	1	1.2	0	0	1	0	0	0	0	0
105	1	79	2	2	2	0	0	1	0	0	0	0	2	3.7	0	0	1	3	0	0	0	0	0	1	0	0
106	1	64	2	2	1	0	0	0	0	0	0	1	18	4.2	1	1	1	1	1	0	0	0	0	1	0	0
108	1	84	2	1	2	2	0	0	1	0	0	0	7	1	1	1	0	0	0	0	0	0	0	0	0	0
109	1	53	2	1	2	2	0	0	0	0	0	1	27	10	0	1	0	0	0	0	0	0	0	0	0	0
110	0	25	1	1	2	0	1	0	0	0	0	1	10	6.9	1	1	1	2.5	0	0	1	0	0	1	0	0
111	0	39	1	1	2	3	0	0	0	0	0	1	10	1.5	0	0	0	0	0	0	0	0	0	0	0	0
112	0	69	2	1	2	0	0	1	0	0	0	0	2	4.5	1	0	0	0	0	0	1	0	0	0	0	0
113	1	52	2	1	2	3	0	0	0	0	0	1	14	7.5	0	1	1	1.5	1	0	1	0	0	1	0	0
114	0	22	2	2	2	0	1	0	0	0	0	1	4	5.5	1	0	1	0.5	0	0	0	0	0	0	1	0
115	0	75	1	1	2	0	0	1	1	0	0	0	1	2.5	0	1	1	1	0	1	1	0	0	0	0	0
116	0	2	1	1	2	0	0	0	1	1	0	0	14	3.3	1	0	0	0	0	0	0	0	0	0	0	0
117	0	52	1	1	2	0	0	1	0	0	1	0	4	6.5	1	1	1	3	0	0	1	0	1	0	1	0
118	0	76	2	2	2	0	0	1	1	0	1	0	4	4.5	1	1	1	2	0	0	1	0	0	0	0	0
119	0	87	1	1	2	0	0	1	1	0	1	0	3	4	1	1	0	0	0	0	1	0	0	0	0	0
120	0	87	2	1	2	0	0	1	1	0	1	0	1	2	1	0	0	0	0	0	0	0	0	0	0	0
121	0	34	1	2	2	0	0	0	1	1	0	0	3	3	1	0	1	0.5	0	0	0	0	0	1	0	0
122	1	51	2	2	1	2	0	0	0	0	0	0	4	2.4	1	1	1	0.2	1	1	0	0	0	1	0	0
123	0	15	2	2	2	0	1	1	0	0	0	0	3	2	1	0	0	0	0	0	1	0	1	0	0	0
124	0	73	2	2	2	0	0	1	0	0	0	1	2	4.8	1	1	0	0	0	0	1	0	0	0	0	0
125	0	20	2	2	2	0	1	0	0	0	0	0	2	1.2	1	0	0	0	0	0	0	0	0	0	1	0
126	1	58	2	1	1	1	0	0	0	0	0	1	45	1.3	1	1	0	0	1	1	1	0	0	1	0	0
127	1	61	1	2	2	0	0	1	0	0	0	0	10	2.5	1	1	0	0	0	0	1	0	0	0	0	0
128	0	20	2	1	2	0	1	0	0	0	0	1	3	6	1	0	1	1.5	0	0	1	0	0	0	1	0
129	1	60	1	1	2	0	0	1	1	1	0	0	120	4	1	1	1	0	0	0	1	0	0	0	0	0
130	0	19	1	1	2	0	1	0	0	0	0	1	10	5.5	1	1	1	0.7	0	0	1	0	1	0	1	0
131	1	72	2	1	1	1	0	0	0	0	0	0	21	2	1	0	1	1	0	0	0	0	0	1	0	0
132	1	61	1	1	1	1	0	0	0	0	0	1	7	5.4	1	1	1	3	0	0	1	0	0	0	0	0
133	1	70	1	2	2	0	0	0	1	1	0	0	6	6	1	0	1	1.4	0	0	1	0	0	1	0	0
134	0	64	2	2	2	3	0	0	0	0	0	0	14	9	1	1	1	0.2	0	0	1	0	0	1	0	0
135	0	80	2	2	2	0	0	1	0	0	1	0	3	5.5	1	1	1	5.5	0	0	1	0	0	1	0	1
136	1	53	1	2	2	1	0	0	0	0	0	1	5	3	1	0	1	0.5	1	0	0	0	0	1	0	0
137	1	63	1	1	1	1	0	0	0	0	0	1	21	4.7	1	1	1	0.5	0	1	0	1	0	1	0	0
138	0	16	2	2	2	3	0	0	0	0	0	0	4	3.5	1	0	1	1	0	0	1	0	0	0	1	0
139	0	15	2	2	2	0	1	0	0	0	0	1	14	6.4	1	0	0	0	0	0	1	0	0	0	1	0
140	1	65	2	2	2	0	0	1	1	0	0	0	7	4.8	1	0	1	0.8	0	0	0	0	0	0	0	0
141	0	23	2	1	2	0	1	0	0	0	0	1	3	3.4	1	0	1	1	0	0	0	0	0	0	1	0
142	0	77	2	2	2	2	0	0	0	0	0	1	7	6	1	1	1	2.6	0	0	1	0	0	0	0	0
143	0	33	2	1	2	0	1	0	0	0	0	1	2	2.1	1	0	1	1	0	0	0	0	0	0	1	0
